# Supplementary material for: Effect of heat shock on hot water plumbing microbiota and Legionella pneumophila control
Source: Microbiome. 2018 Feb 9;6:30. doi: 10.1186/s40168-018-0406-7 (PMC5807837; doi:10.1186/s40168-018-0406-7)
Supplement: Supplementary file 1 — Table S1. Summary of heat shock treatment procedures. (XLS 30 kb) [file 40168_2018_406_MOESM1_ESM.xls]

## Sheet: Table S1
Table S1. Summary of heat shock treatment procedures.
Entity	Water heater		Distal tap			Reference
	Temperature set point	Duration	Flush at water temperature of	Duration	Continuous or periodic flushing*
Florida DoH	71-77 °C	24 h	Not specified	5 - 20 min	Continuous	[1]
OSHA	70 °C	24 h	Not specified	20 min	Continuous	[2]
WHO	Not specified	Not specified	50 - 60 °C	Not specified	Periodic	[3]
ASHRAE	71 - 77 °C	Not specified	Not specified	Not specified	Continuous	[4]
AWT	> 60 °C, preferably 66 °C	Not specified	Not specified	Up to 30 min	Continuous	[5]
This study**	60 °C		> 55 °C	30 min	Periodic
* For water heater, some procedures recommend to set the water heater temperature at a higher number and maintain for a certain duration before flushing; all flushing operations are considered "continuous" unless the procedure specified "periodic" flushing. "Not specified" indicates no information.
** The heat treatment procedure adopted in this study was targeting at the AWT protocol with reference from Stout et al. 1986 [6]. Distal taps were flushed intermittently to achieve >55 °C water temperature for 30 min. The complete-mixed water heater tank + recirculating pipe holds 73.9 L water, while flushing rate was 3.8 L/min at each distal tap. If continuous flushing simultaneously at all dis…
References:
[1] Florida Department of Health (Florida DOH). Guidelines for the Surveillance, Investigation, and Control of Legionnaires' Disease in Florida. 2014. http://www.floridahealth.gov/diseases-and-conditions/legionnaires-disease/_documents/gsi-legionella-update-final.pdf. Accessed 22 May 2017.
[2] Occupational Safety and Health Administration (OSHA). OSHA Technical Manual TED 01-00-015. 2014. https://www.osha.gov/dts/osta/otm/otm_iii/otm_iii_7.html#5. Accessed 22 May 2017.
[3] Bartram J, Chartier Y, Lee JV, Pond K, Surman-Lee S. Eds. Legionella and the Prevention of Legionellosis. 2007. http://www.who.int/water_sanitation_health/emerging/legionella.pdf. Accessed 22 May 2017.
[4] BSR/ASHRAE Standard 188P. Prevention of Legionellosis Associated with Building Water Systems. Second public review draft. 2011. https://osr.ashrae.org/Public%20Review%20Draft%20Standards%20Lib/Std-188P-PPR2%20Final%206%2010%202011.pdf. Accessed 10 August 2017.
[5] Association of Water Technologies (AWT). Legionella 2003: An Update and Statement by the Association of Water Technologies. Association of Water Technologies. 2003. https://www.awt.org/pub/035C2942-03BE-3BFF-08C3-4C686FB7395C. Accessed 10 August 2017.
[6] Stout JE, Best MG, Yu VL. Susceptibility of members of the family Legionellaceae to thermal stress: implications for heat eradication methods in water distribution systems. Appl Environ Microbiol. 1986; 52: 396-399.
