# Supplementary material for: Effect of heat shock on hot water plumbing microbiota and Legionella pneumophila control
Source: Microbiome. 2018 Feb 9;6:30. doi: 10.1186/s40168-018-0406-7 (PMC5807837; doi:10.1186/s40168-018-0406-7)
Supplement: Supplementary file 3 — Table S2. Distal tap water microbial dissimilarity patterns across sampling time. Data recorded in the form of “R2Adonis (PAdonis); PBetadisp” (permutation = 999). (P ≥ 0.5). (XLS 30 kb) [file 40168_2018_406_MOESM3_ESM.xls]

## Sheet: Table S2
Table S2. Distal tap water microbial dissimilarity patterns across sampling time. Data recorded in the form of “R2Adonis (PAdonis); PBetadisp” (permutation = 999). Grey font indicates statistically insignificant value (P ≥ 0.5).
a. "Heat shock" rig, weighted UniFrac	(n = 96). Sampling time: 0.3404 (0.001); 0.001
	2-month pre- (20)	Immediately pre- (18)	Immediately post- (18)	8-hour post- (19)	2-month post- (21)
2-month pre- (20)		0.2274 (0.001); 0.400	0.4381 (0.001); 0.001	0.3631 (0.001); 0.536	0.1434 (0.003); 0.018
Immediately pre- (18)			0.2006 (0.001); 0.001	0.1434 (0.001); 0.923	0.2209 (0.001); 0.006
Immediately post- (18)				0.0774 (0.001); 0.002	0.2831 (0.001); 0.001
8-hour post- (19)					0.2420 (0.001); 0.006
2-month post- (21)
b. "Heat shock" rig, unweighted UniFrac	(n = 96). Sampling time: 0.1255 (0.001); 0.001
	2-month pre- (20)	Immediately pre- (18)	Immediately post- (18)	8-hour post- (19)	2-month post- (21)
2-month pre- (20)		0.0598 (0.001); 0.604	0.1068 (0.001); 0.001	0.0955 (0.001); 0.312	0.0789 (0.001); 0.019
Immediately pre- (18)			0.0939 (0.001); 0.001	0.0806 (0.001); 0.561	0.0763 (0.001); 0.005
Immediately post- (18)				0.0371 (0.001); 0.014	0.0989 (0.001); 0.001
8-hour post- (19)					0.0855 (0.001); 0.001
2-month post- (21)
c. "Thermal disruption" rig, weighted UniFrac	(n = 96). Sampling time: 0.47943 (0.001); 0.001
	2-month pre- (20)	Immediately pre- (18)	Immediately post- (18)	8-hour post- (19)	2-month post- (21)
2-month pre- (20)		0.1038 (0.009); 0.471	0.23545 (0.001); 0.001	0.25766 (0.001); 0.001	0.38081 (0.001); 0.34
Immediately pre- (18)			0.31469 (0.001); 0.001	0.34156 (0.001); 0.001	0.24975 (0.001); 0.056
Immediately post- (18)				0.08123 (0.002); 0.994	0.63108 (0.001); 0.002
8-hour post- (19)					0.64518 (0.001); 0.001
2-month post- (21)
d. "Thermal disruption" rig, unweighted UniFrac	(n = 96). Sampling time: 0.20185 (0.001); 0.001
	2-month pre- (20)	Immediately pre- (18)	Immediately post- (18)	8-hour post- (19)	2-month post- (21)
2-month pre- (20)		0.04545 (0.003); 0.478	0.13205 (0.001); 0.001	0.12353 (0.001); 0.001	0.17374 (0.001); 0.499
Immediately pre- (18)			0.11542 (0.001); 0.001	0.1081 (0.001); 0.001	0.15927 (0.001); 0.979
Immediately post- (18)				0.03159 (0.005); 0.257	0.20739 (0.001); 0.001
8-hour post- (19)					0.1956 (0.001); 0.001
2-month post- (21)
