# Supplementary material for: Effect of heat shock on hot water plumbing microbiota and Legionella pneumophila control
Source: Microbiome. 2018 Feb 9;6:30. doi: 10.1186/s40168-018-0406-7 (PMC5807837; doi:10.1186/s40168-018-0406-7)
Supplement: Supplementary file 10 — Table S3. Simplified model for estimating proportion of directly impacted water along time. “Remained” is the remaining “original” heat shocked water within water heater and recirculating line. Assumptions include: water heater and recirculating line is a complete mixed system with no (little) change between distal pipe and recirculating line; no microbial death or growth; no interference with biofilm; only considering physical mixing. Recirculating line sampling not accounted for. (XLS 58 kb) [file 40168_2018_406_MOESM10_ESM.xls]

## Sheet: Table S3
Table S3. Simplified model for estimating proportion of directly impacted water along time.
“Remained” is the remaining “original” heat shocked water within water heater and recirculating line.
Assumptions include: water heater and recirculating line is a complete mixed system with no (little) change between distal pipe and recirculating line; no microbial death or growth; no interference with biofilm; only considering physical mixing. Recirculating line sampling not accounted for.
Tank + recirc line	71.9	L
Flush volume per distal tap	1.77333	L	3.8 L/min for 28 seconds
Sampling round	Time	% "Original" retained	"Original" retained/ L	Flushed volumn/ L	# of distal taps flushed	Distal taps flushed
+0		0.55605	39.98	31.92	18	All
+ 8 h		0.309192	22.2309	31.92	18	All
	8 h	0.263436	18.9411	10.64	6	High
	16 h	0.224452	16.1381	10.64	6	High
	24 h	0.191237	13.7499	10.64	6	High
	32 h	0.162937	11.7152	10.64	6	High
	40 h	0.138825	9.98153	10.64	6	High
	48 h	0.118281	8.50443	10.64	6	High
	56 h	0.083274	5.9874	21.28	12	High and medium
	64 h	0.0709509	5.10137	10.64	6	High
	72 h	0.0604513	4.34645	10.64	6	High
	80 h	0.0515055	3.70325	10.64	6	High
	88 h	0.0438836	3.15523	10.64	6	High
	96 h	0.0373895	2.68831	10.64	6	High
	104 h	0.0318565	2.29048	10.64	6	High
	112 h	0.0224281	1.61258	21.28	12	High and medium
	120 h	0.0191091	1.37394	10.64	6	High
	128 h	0.0162812	1.17062	10.64	6	High
	136 h	0.0138719	0.997389	10.64	6	High
	144 h	0.0118191	0.849792	10.64	6	High
	152 h	0.0100701	0.724037	10.64	6	High
	160 h	0.00857986	0.616892	10.64	6	High
	168 h	0.00477083	0.343023	31.92	18	All
	176 h	0.00406483	0.292261	10.64	6	High
	184 h	0.0034633	0.249011	10.64	6	High
	192 h	0.00295079	0.212162	10.64	6	High
	200 h	0.00251412	0.180765	10.64	6	High
	208 h	0.00214207	0.154015	10.64	6	High
	216 h	0.00182508	0.131223	10.64	6	High
	224 h	0.00128492	0.0923857	21.28	12	High and medium
	232 h	0.00109477	0.0787142	10.64	6	High
	240 h	0.000932765	0.0670658	10.64	6	High
	248 h	0.000794731	0.0571412	10.64	6	High
	256 h	0.000677124	0.0486852	10.64	6	High
	264 h	0.000576921	0.0414806	10.64	6	High
	272 h	0.000491546	0.0353422	10.64	6	High
	280 h	0.000346065	0.0248821	21.28	12	High and medium
	288 h	0.000294853	0.0211999	10.64	6	High
	296 h	0.00025122	0.0180627	10.64	6	High
	304 h	0.000214044	0.0153897	10.64	6	High
	312 h	0.000182369	0.0131123	10.64	6	High
	320 h	0.000155381	0.0111719	10.64	6	High
	328 h	0.000132387	0.00951865	10.64	6	High
	336 h	7.3614e-05	0.00529284	31.92	18	All
	344 h	6.27203e-05	0.00450959	10.64	6	High
	352 h	5.34388e-05	0.00384225	10.64	6	High
	360 h	4.55307e-05	0.00327366	10.64	6	High
	368 h	3.87929e-05	0.00278921	10.64	6	High
	376 h	3.30522e-05	0.00237646	10.64	6	High
	384 h	2.81611e-05	0.00202478	10.64	6	High
	392 h	1.98263e-05	0.00142551	21.28	12	High and medium
	400 h	1.68924e-05	0.00121456	10.64	6	High
	408 h	1.43926e-05	0.00103483	10.64	6	High
	416 h	1.22627e-05	0.000881689	10.64	6	High
	424 h	1.0448e-05	0.000751214	10.64	6	High
	432 h	8.9019e-06	0.000640047	10.64	6	High
	440 h	7.58457e-06	0.00054533	10.64	6	High
	448 h	5.33979e-06	0.000383931	21.28	12	High and medium
	456 h	4.54959e-06	0.000327115	10.64	6	High
	464 h	3.87633e-06	0.000278708	10.64	6	High
	472 h	3.30269e-06	0.000237464	10.64	6	High
	480 h	2.81395e-06	0.000202323	10.64	6	High
	488 h	2.39753e-06	0.000172383	10.64	6	High
	496 h	2.04274e-06	0.000146873	10.64	6	High
	504 h	1.13586e-06	8.16687e-05	31.92	18	All
	512 h	9.67775e-07	6.95831e-05	10.64	6	High
	520 h	8.24561e-07	5.92859e-05	10.64	6	High
	528 h	7.0254e-07	5.05126e-05	10.64	6	High
	536 h	5.98575e-07	4.30376e-05	10.64	6	High
	544 h	5.09996e-07	3.66687e-05	10.64	6	High
	552 h	4.34525e-07	3.12424e-05	10.64	6	High
	560 h	3.0592e-07	2.19957e-05	21.28	12	High and medium
	568 h	2.60649e-07	1.87407e-05	10.64	6	High
	576 h	2.22078e-07	1.59674e-05	10.64	6	High
	584 h	1.89214e-07	1.36045e-05	10.64	6	High
	592 h	1.61213e-07	1.15912e-05	10.64	6	High
	600 h	1.37356e-07	9.87592e-06	10.64	6	High
	608 h	1.1703e-07	8.41445e-06	10.64	6	High
	616 h	8.2393e-08	5.92406e-06	21.28	12	High and medium
	624 h	7.02002e-08	5.04739e-06	10.64	6	High
	632 h	5.98117e-08	4.30046e-06	10.64	6	High
	640 h	5.09606e-08	3.66407e-06	10.64	6	High
	648 h	4.34193e-08	3.12185e-06	10.64	6	High
	656 h	3.6994e-08	2.65987e-06	10.64	6	High
	664 h	3.15195e-08	2.26625e-06	10.64	6	High
	672 h	1.75264e-08	1.26015e-06	31.92	18	All
	680 h	1.49328e-08	1.07367e-06	10.64	6	High
	688 h	1.2723e-08	9.14782e-07	10.64	6	High
	696 h	1.08402e-08	7.7941e-07	10.64	6	High
	704 h	9.23603e-09	6.6407e-07	10.64	6	High
	712 h	7.86925e-09	5.65799e-07	10.64	6	High
	720 h	6.70473e-09	4.8207e-07	10.64	6	High
	728 h	4.72035e-09	3.39393e-07	21.28	12	High and medium
	736 h	4.02182e-09	2.89169e-07	10.64	6	High
	744 h	3.42666e-09	2.46377e-07	10.64	6	High
	752 h	2.91957e-09	2.09917e-07	10.64	6	High
	760 h	2.48752e-09	1.78853e-07	10.64	6	High
	768 h	2.11941e-09	1.52386e-07	10.64	6	High
	776 h	1.80577e-09	1.29835e-07	10.64	6	High
	784 h	1.27132e-09	9.14082e-08	21.28	12	High and medium
	792 h	1.08319e-09	7.78813e-08	10.64	6	High
	800 h	9.22896e-10	6.63562e-08	10.64	6	High
	808 h	7.86323e-10	5.65366e-08	10.64	6	High
	816 h	6.6996e-10	4.81701e-08	10.64	6	High
	824 h	5.70817e-10	4.10418e-08	10.64	6	High
	832 h	4.86346e-10	3.49683e-08	10.64	6	High
	840 h	2.70433e-10	1.94441e-08	31.92	18	All
	848 h	2.30413e-10	1.65667e-08	10.64	6	High
	856 h	1.96316e-10	1.41151e-08	10.64	6	High
	864 h	1.67264e-10	1.20263e-08	10.64	6	High
	872 h	1.42512e-10	1.02466e-08	10.64	6	High
	880 h	1.21423e-10	8.73028e-09	10.64	6	High
	888 h	1.03454e-10	7.43835e-09	10.64	6	High
	896 h	7.28351e-11	5.23685e-09	21.28	12	High and medium
	904 h	6.20567e-11	4.46188e-09	10.64	6	High
	912 h	5.28734e-11	3.8016e-09	10.64	6	High
	920 h	4.5049e-11	3.23902e-09	10.64	6	High
	928 h	3.83825e-11	2.7597e-09	10.64	6	High
	936 h	3.27025e-11	2.35131e-09	10.64	6	High
	944 h	2.78631e-11	2.00336e-09	10.64	6	High
	952 h	1.96166e-11	1.41043e-09	21.28	12	High and medium
	960 h	1.67136e-11	1.20171e-09	10.64	6	High
	968 h	1.42403e-11	1.02388e-09	10.64	6	High
	976 h	1.2133e-11	8.7236e-10	10.64	6	High
	984 h	1.03375e-11	7.43266e-10	10.64	6	High
	992 h	8.80771e-12	6.33275e-10	10.64	6	High
	1000 h	7.50432e-12	5.39561e-10	10.64	6	High
	1008 h	4.17278e-12	3.00023e-10	31.92	18	All
	1016 h	3.55528e-12	2.55624e-10	10.64	6	High
	1024 h	3.02915e-12	2.17796e-10	10.64	6	High
	1032 h	2.58089e-12	1.85566e-10	10.64	6	High
	1040 h	2.19896e-12	1.58105e-10	10.64	6	High
	1048 h	1.87355e-12	1.34708e-10	10.64	6	High
	1056 h	1.5963e-12	1.14774e-10	10.64	6	High
	1064 h	1.12385e-12	8.08046e-11	21.28	12	High and medium
	1072 h	9.57536e-13	6.88469e-11	10.64	6	High
	1080 h	8.15837e-13	5.86587e-11	10.64	6	High
	1088 h	6.95107e-13	4.99782e-11	10.64	6	High
	1096 h	5.92242e-13	4.25822e-11	10.64	6	High
	1104 h	5.046e-13	3.62808e-11	10.64	6	High
	1112 h	4.29928e-13	3.09118e-11	10.64	6	High
	1120 h	3.02684e-13	2.1763e-11	21.28	12	High and medium
	1128 h	2.57892e-13	1.85424e-11	10.64	6	High
	1136 h	2.19728e-13	1.57984e-11	10.64	6	High
	1144 h	1.87212e-13	1.34605e-11	10.64	6	High
	1152 h	1.59508e-13	1.14686e-11	10.64	6	High
	1160 h	1.35903e-13	9.77144e-12	10.64	6	High
	1168 h	1.15792e-13	8.32543e-12	10.64	6	High
	1176 h	6.4386e-14	4.62935e-12	31.92	18	All
	1184 h	5.48579e-14	3.94429e-12	10.64	6	High
	1192 h	4.67399e-14	3.3606e-12	10.64	6	High
	1200 h	3.98232e-14	2.86329e-12	10.64	6	High
	1208 h	3.393e-14	2.43957e-12	10.64	6	High
	1216 h	2.89089e-14	2.07855e-12	10.64	6	High
	1224 h	2.46309e-14	1.77096e-12	10.64	6	High
	1232 h	1.7341e-14	1.24682e-12	21.28	12	High and medium
	1240 h	1.47748e-14	1.06231e-12	10.64	6	High
	1248 h	1.25884e-14	9.05104e-13	10.64	6	High
	1256 h	1.07255e-14	7.71164e-13	10.64	6	High
	1264 h	9.13831e-15	6.57044e-13	10.64	6	High
	1272 h	7.78599e-15	5.59813e-13	10.64	6	High
	1280 h	6.63379e-15	4.7697e-13	10.64	6	High
	1288 h	4.67041e-15	3.35803e-13	21.28	12	High and medium
	1296 h	3.97927e-15	2.86109e-13	10.64	6	High
	1304 h	3.3904e-15	2.4377e-13	10.64	6	High
	1312 h	2.88868e-15	2.07696e-13	10.64	6	High
	1320 h	2.4612e-15	1.76961e-13	10.64	6	High
	1328 h	2.09699e-15	1.50773e-13	10.64	6	High
	1336 h	1.78667e-15	1.28461e-13	10.64	6	High
+ 2 mon	1344 h	9.93477e-16	7.1431e-14	31.92	18	All
